# Supplementary material for: Are childcare settings’ food menus fit for purpose? A qualitative analysis in England
Source: Health Promot Int. 2025 Oct 30;40(6):daaf179. doi: 10.1093/heapro/daaf179 (PMC12574674; doi:10.1093/heapro/daaf179)
Supplement: daaf179_Supplementary_Data [file daaf179_supplementary_data.zip]

Archive with 2 entries (2 files):
- Supplement 1_Data extraction sheet .docx
- Supplement 2.docx
